# Supplementary material for: Cabazitaxel-induced ureteritis in metastatic castration-resistant prostate cancer patients: a single center case series 2014–2024
Source: Cancer Imaging. 2025 Apr 9;25:54. doi: 10.1186/s40644-025-00872-2 (PMC11984042; doi:10.1186/s40644-025-00872-2)
Supplement: Supplementary file 1 — Supplementary Material 1 [file 40644_2025_872_MOESM1_ESM.xlsx]

## Sheet: Ark1
Table S1: Clinical and radiological data of all patients experinced ureteritis-like symptoms during treatment with cabazitaxel
No.	Total no. of CBZ cycles	Hematuria (H)	CBZ cycles before Ureteritis (U)/H	Radiological sign (U)	Hydronefrosis/ hydrourter (HN/HU)	Reassess. radiological signs (U)	Reassess. radiological signs (HN/HU)	Treatment CBZ 1-Unchanged 2-Dose modification 3-Withdrawal	Effect on symptoms (U)	Analgesics	Which Analgesics?	Surgical intervention?	Which intervention?	Follow-up scan Disappearance of (U)	Follow-up scan Radiological signs (HN/HU)	Time to the follow-up scan months	Biopsy	Biopsy results	From Where 1- Ureter 2-Bladder	Biopsy results	Previous RT to the pelvis	Dose of RT Gy/Fr.	Target
1	8	No	1	No	No	No	No	1	No	No		No			No	1.56667	No				Yes	30/10	Prostata and pelvis
2	34	No	9	No	Yes	No	No	1	No	No		No			No	2.13333	No				No
3	14	Yes	9	Yes	Yes	Yes	Yes	2	No	Yes	Paracetamol and NSAID	No		No	Yes	2.46667	No				No
4	10	No	9	No	No	Yes	No	1	No	No		No		No	No	2.06667	No				No
5	2	No	2	No	Yes	No	Yes	3	Yes	Yes	Paracetamol and Opioids	Yes	Nephrostomy catheter		Yes	0.366667	No				No
6	20	Yes	5	Yes	Yes	Yes	Yes	1	No	Yes	Opioids	No		Yes	No	0.666667	Yes	inflamation	2	inflamation	No
7	17	No	8	No	No	Yes	No	1	No	Yes	Opioids	No		Partially	No	0.9	No				No
8	6	No	4	No	No	Yes	No	1	No	Yes	Paracetamol and Opioids	No		Yes	No	2.83333	No				No
9	6	No	4	No	Yes	Yes	Yes	1	Yes	Yes	Opioids, Paracetamol and NSAID	Yes	JJ-catheter	Partially	Yes	1.63333	No				Yes	78/39	Prostate, VS and eLN
10	17	No	13	No	No	Yes	No	1	No	Yes	Opioids, Paracetamol and NSAID	No		No	Yes	2.13333	No				No
11	6	No	2	Yes	Yes	Yes	Yes	1	No	No		No		Partially	No	2.83333	Yes	malignant	2	malignant	No
12	18	Yes	4	No	No	Yes	No	2	No	Yes	Opioids and Paracetamol	No		No	Yes	1.63333	No				No
13	12	Yes	4	Yes	Yes	Yes	Yes	1	No	Yes	Paracetamol, NSAID and Opioids	No		Partially	No	1.4	No				No
14	10	Yes	5	No	No	Yes	No	1	Yes	Yes	Opioids, Paracetamol, NSAID	No		Yes	No	1.06667	Yes	inflamation	2	inflamation	Yes	78/39	Prostate, VS and eLN
15	9	Yes	8	No	Yes	Yes	No	1	No	No		No		No	No	2.1	Yes	papillom	2	papillom	Yes	78/39	Prostate and VS
16	14	Yes	11	Yes	Yes	Yes	No	1	No	No		No		Partially	No	2.83333	No				No
17	8	No	5	Yes	Yes	Yes	No	3	Yes	Yes	Opioids	No		Yes	No	0.9	No				No
18	12	Yes	7	No	Yes	Yes	No	1	No	Yes	NSAID Paracetamol	No		N/A	Yes	0.466667	No				Yes	20/5	Prostate
19	4	Yes	4	Yes	Yes	Yes	Yes	3	Yes	Yes	Opioids, Paracetamol and NSAID	No		Partially	Yes	2.3	Yes	normal	2	normal	No
20	7	No	7	No	No	Yes	No	3	Yes	No		No		Yes	No	14.2	No				No
21	8	No	7	Yes	No	Yes	No	2	N/A	Yes	Paracetamol	No		No	No	2.7	No				No
22	8	Yes	7	Yes	Yes	Yes	Yes	3	Yes	Yes	Paracetamol and NSAID	No		Yes	No	3.4	No				No
23	12	Yes	5	Yes	Yes	Yes	Yes	1	Yes	Yes	Paracetamol	No		Yes	Yes	3.23333	No				Yes	78/39	Prostate and VS
24	40	Yes	4	No	Yes	Yes	No	1	No	Yes	NSAID and Opioids	No		Yes	No	2.53333	Yes	inflamation	2	inflamation	No
25	12	Yes	6	Yes	Yes	No	No	1	Yes	No		Yes	Nephrostomy catheter	N/A	No	3.96667	No				No
26	6	Yes	4	No	No	Yes	No	1	Yes	Yes	Opioids	Yes	JJ-catheter	N/A	No	2.7	No				No
27	29	Yes	4	Yes	Yes	Yes	No	1	No	Yes	Paracetamol and NSAID	No		No	Yes	2.56667	No				No
28	3	No	1	No	No	No	No	1	No	No		No			No	3.06667	No				No
29	14	Yes	6	Yes	Yes	Yes	Yes	1	No	Yes	NSAID	No		Yes	Yes	2.33333	Yes	normal	2	normal	No
30	7	Yes	3	No	No	No	No	1	No	No		No			No	1.43333	No				No
31	7	Yes	7	Yes	Yes	Yes	No	3	Yes	No		No		No	Yes	1.86667	No				Yes	20/4	Prostate
32	6	No	1	No	No	No	No	1	No	Yes	Opioids	No			No	4.66667	No				No
33	15	No	9	Yes	Yes	Yes	No	1	No	Yes	TCA and Paracetamol	No		Partially	No	2.06667	No				No
34	21	No	12	No	No	No	No	2	Yes	Yes	Paracetamol	No			No	2.8	No				No
35	27	No	21	Yes	Yes	Yes	Yes	1	Yes	Yes	Paracetamol and NSAID	Yes	JJ-catheter and tumorstent	N/A	No	2.3	No				No
36	24	Yes	13	No	Yes	Yes	Yes	1	No	No		No		Partially	No	2.1	No				No
CBZ: Cabazitaxel, eLN: elective lymph nodes, JJ-catheter: Double-J catheter, NSAID: non-steroidal anti-inflammatory drugs, N/A: not available, RT: Radiotherapy, VS: vesiculae seminales.
