# Supplementary material for: Cabazitaxel-induced ureteritis in metastatic castration-resistant prostate cancer patients: a single center case series 2014–2024
Source: Cancer Imaging. 2025 Apr 9;25:54. doi: 10.1186/s40644-025-00872-2 (PMC11984042; doi:10.1186/s40644-025-00872-2)
Supplement: Supplementary file 2 — Supplementary Material 2 [file 40644_2025_872_MOESM2_ESM.xlsx]

## Sheet: Ark1
Table S1: Clinical and radiological data of all patients experinced ureteritis-like symptoms during treatment with cabazitaxel
No.	Total no. of CBZ cycles	Hematuria (H)	CBZ cycles before Ureteritis (U)/H	Radiological sign (U)	Hydronefrosis/ hydrourter (HN/HU)	Reassess. radiological signs (U)	Reassess. radiological signs (HN/HU)	Treatment CBZ 1-Unchanged 2-Dose modification 3-Withdrawal	Effect on symptoms (U)	Analgesics	Which Analgesics?	Surgical intervention?	Which intervention?	The reason for the intervention	Follow-up scan Disappearance of (U)	Follow-up scan Radiological signs (HN/HU)	Time to the follow-up scan months	Biopsy	From Where 1- Ureter 2-Bladder	Biopsy results	Previous RT to the pelvis	Dose of RT Gy/Fr.	Target	Urine culture
1	8	No	1	No	No	No	No	1	No	No		No				No	1.56667	No			Yes	30/10	Prostata and pelvis	Not tested
2	34	No	9	No	Yes	No	No	1	No	No		No				No	2.13333	No			No			Not tested
3	14	Yes	9	Yes	Yes	Yes	Yes	2	No	Yes	Paracetamol and NSAID	No			No	Yes	2.46667	No			No			Negative
4	10	No	9	No	No	Yes	No	1	No	No		No			No	No	2.06667	No			No			Not tested
5	2	No	2	No	Yes	No	Yes	3	Yes	Yes	Paracetamol and Opioids	Yes	Nephrostomy catheter	Due tp uroplania from the proximal part of the right ureter.		Yes	0.366667	No			No			One single urine culture was positive but the following culturs were all negative
6	20	Yes	5	Yes	Yes	Yes	Yes	1	No	Yes	Opioids	No			Yes	No	0.666667	Yes	2	inflamation	No			Negative
7	17	No	8	No	No	Yes	No	1	No	Yes	Opioids	No			Partially	No	0.9	No			No			Negative
8	6	No	4	No	No	Yes	No	1	No	Yes	Paracetamol and Opioids	No			Yes	No	2.83333	No			No			Negative
9	6	No	4	No	Yes	Yes	Yes	1	Yes	Yes	Opioids, Paracetamol and NSAID	Yes	JJ-catheter	Worsening hydronephrosis. Normal renal function	Partially	Yes	1.63333	No			Yes	78/39	Prostate, VS and eLN	Negative
10	17	No	13	No	No	Yes	No	1	No	Yes	Opioids, Paracetamol and NSAID	No			No	Yes	2.13333	No			No			Not tested
11	6	No	2	Yes	Yes	Yes	Yes	1	No	No		No			Partially	No	2.83333	Yes	2	malignant	No			Not tested
12	18	Yes	4	No	No	Yes	No	2	No	Yes	Opioids and Paracetamol	No			No	Yes	1.63333	No			No			Negative
13	12	Yes	4	Yes	Yes	Yes	Yes	1	No	Yes	Paracetamol, NSAID and Opioids	No			Partially	No	1.4	No			No			Negative
14	10	Yes	5	No	No	Yes	No	1	Yes	Yes	Opioids, Paracetamol, NSAID	No			Yes	No	1.06667	Yes	2	inflamation	Yes	78/39	Prostate, VS and eLN	Negative
15	9	Yes	8	No	Yes	Yes	No	1	No	No		No			No	No	2.1	Yes	2	papillom	Yes	78/39	Prostate and VS	Negative
16	14	Yes	11	Yes	Yes	Yes	No	1	No	No		No			Partially	No	2.83333	No			No			Not tested
17	8	No	5	Yes	Yes	Yes	No	3	Yes	Yes	Opioids	No			Yes	No	0.9	No			No			Negative
18	12	Yes	7	No	Yes	Yes	No	1	No	Yes	NSAID Paracetamol	No			N/A	Yes	0.466667	No			Yes	20/5	Prostate	Negative
19	4	Yes	4	Yes	Yes	Yes	Yes	3	Yes	Yes	Opioids, Paracetamol and NSAID	No			Partially	Yes	2.3	Yes	2	normal	No			Negative
20	7	No	7	No	No	Yes	No	3	Yes	No		No			Yes	No	14.2	No			No			Not tested
21	8	No	7	Yes	No	Yes	No	2	N/A	Yes	Paracetamol	No			No	No	2.7	No			No			Negative
22	8	Yes	7	Yes	Yes	Yes	Yes	3	Yes	Yes	Paracetamol and NSAID	No			Yes	No	3.4	No			No			Negative
23	12	Yes	5	Yes	Yes	Yes	Yes	1	Yes	Yes	Paracetamol	No			Yes	Yes	3.23333	No			Yes	78/39	Prostate and VS	Not tested
24	40	Yes	4	No	Yes	Yes	No	1	No	Yes	NSAID and Opioids	No			Yes	No	2.53333	Yes	2	inflamation	No			Negative
25	12	Yes	6	Yes	Yes	No	No	1	Yes	No		Yes	Nephrostomy catheter	Hydronephrosis and renal dysfunction	N/A	No	3.96667	No			No			Not tested
26	6	Yes	4	No	No	Yes	No	1	Yes	Yes	Opioids	Yes	JJ-catheter	Hydronephrosis and renal dysfunction	N/A	No	2.7	No			No			Negative
27	29	Yes	4	Yes	Yes	Yes	No	1	No	Yes	Paracetamol and NSAID	No			No	Yes	2.56667	No			No			Negative
28	3	No	1	No	No	No	No	1	No	No		No				No	3.06667	No			No			Not tested
29	14	Yes	6	Yes	Yes	Yes	Yes	1	No	Yes	NSAID	No			Yes	Yes	2.33333	Yes	2	normal	No			Negative
30	7	Yes	3	No	No	No	No	1	No	No		No				No	1.43333	No			No			Not tested
31	7	Yes	7	Yes	Yes	Yes	No	3	Yes	No		No			No	Yes	1.86667	No			Yes	20/4	Prostate	Negative
32	6	No	1	No	No	No	No	1	No	Yes	Opioids	No				No	4.66667	No			No			Negative
33	15	No	9	Yes	Yes	Yes	No	1	No	Yes	TCA and Paracetamol	No			Partially	No	2.06667	No			No			Negative
34	21	No	12	No	No	No	No	2	Yes	Yes	Paracetamol	No				No	2.8	No			No			Not tested
35	27	No	21	Yes	Yes	Yes	Yes	1	Yes	Yes	Paracetamol and NSAID	Yes	JJ-catheter and tumorstent	Hydronephrosis and renal dysfunction	N/A	No	2.3	No			No			Negative
36	24	Yes	13	No	Yes	Yes	Yes	1	No	No		No			Partially	No	2.1	No			No			Negative
CBZ: Cabazitaxel, eLN: elective lymph nodes, JJ-catheter: Double-J catheter, NSAID: non-steroidal anti-inflammatory drugs, N/A: not available, RT: Radiotherapy, VS: vesiculae seminales.
